# Supplementary material for: Unraveling shared risk factors for diabetic foot ulcer: a comprehensive Mendelian randomization analysis
Source: BMJ Open Diabetes Res Care. 2023 Nov 20;11(6):e003523. doi: 10.1136/bmjdrc-2023-003523 (PMC10660165; doi:10.1136/bmjdrc-2023-003523)
Supplement: Supplementary data [file bmjdrc-2023-003523supp001.xlsx]

## Sheet: exposure
exposure	Ancestry	ID	Samplesize	Ncase	Ncontrol	SD	Unit
t2d	East Asian	DIAMANTE	433540	77418	356122	1	log(OR)
t2d	European	DIAMANTE	898130	74124	824006	1	log(OR)
AF	East Asian	GCST90244768	150272	9826	140446	1	log(OR)
AF	European	GCST90204201	1030836	60620	970216	1	log(OR)
CAD	East Asian	GCST010480	51442	15302	36140	1	log(OR)
CAD	European	GCST90132314	1165690	181522	984168	1	log(OR)
SBP	East Asian	GCST90018752	145505	NA	NA	19.7	mmHg
SBP	European	GCST90000062	810865	NA	NA	18.92	mmHg
DBP	East Asian	GCST90018732	145515	NA	NA	12.2	mmHg
DBP	European	GCST90000059	810865	NA	NA	11.26	mmHg
HBP	East Asian	GCST90255392	72229	14834	57395	1	log(OR)
HBP	European	GCST90000060	810865	30863	47564	1	log(OR)
PP	East Asian	GCST90018750	145445	NA	NA	14	mmHg
PP	European	GCST90000061	810865	NA	NA	12.53	mmHg
CeAn	East Asian	GCST90018595	155154	3132	152022	1	log(OR)
CeAn	European	GCST011020	79429	7495	71934	1	log(OR)
copd	East Asian	GCST90018587	166670	4017	162653	1	log(OR)
copd	European	GCST007692	257811	35735	22076	1	log(OR)
crohn disease	East Asian	PMID37156999	29849	14393	15456	1	log(OR)
crohn disease	European	GCST003044	20883	5956	14927	1	log(OR)
ulcerative colitis	East Asian	PMID37156999	29849	14393	15456	1	log(OR)
ulcerative colitis	European	GCST004133	45975	12366	33609	1	log(OR)
IBD	East Asian	PMID37156999	29849	14393	15456	1	log(OR)
IBD	European	GCST011501	456327	7045	449282	1	log(OR)
RA	East Asian	GCST90018690	178616	5348	173268	1	log(OR)
RA	European	GCST90132223	97173	22350	74823	1	log(OR)
GD	East Asian	GCST90018627	175465	2809	172656	1	log(OR)
GD	European	GCST005526	21013	9364	11649	1	log(OR)
AD	East Asian	GCST90018564	168103	4296	163807	1	log(OR)
AD	European	GCST90027161	796661	22474	774187	1	log(OR)
Urolithiasis	East Asian	GCST90018715	178726	11699	167027	1	log(OR)
Urolithiasis	European	GCST009599	395044	6536	388508	1	log(OR)
depression	East Asian	GCST90058032	194548	15771	178777	1	log(OR)
depression	European	GCST012355	136610	5919	130691	1	log(OR)
bipolar	East Asian	GCST011101	6472	1822	4650	1	log(OR)
bipolar	European	GCST012465	413446	41917	371549	1	log(OR)
schizophrenia	East Asian	GCST007205	45528	14023	31505	1	log(OR)
schizophrenia	European	GCST007201	77096	33640	43456	1	log(OR)
glaucoma	East Asian	GCST90018632	177351	8448	168903	1	log(OR)
glaucoma	European	GCST009726	127265	7947	119318	1	log(OR)
CigDay	East Asian	GCST90243975	108275	NA	NA	1.17	cig
CigDay	European	GCST90243976	618489	NA	NA	1.47	cig
SmkCes	East Asian	GCST90243979	160775	98724	62051	1	log(OR)
SmkCes	European	GCST90243980	1147272	843028	304244	1	log(OR)
SmkInit	East Asian	GCST90243967	296395	117047	179348	1	log(OR)
SmkInit	European	GCST90243968	2669029	1175107	1493922	1	log(OR)
AgeSmk	European	GCST90243972	618541	NA	NA	4.03	years
DrnkWk	East Asian	GCST90243983	121859	NA	NA	9.1	cups
DrnkWk	European	GCST90243984	2428851	NA	NA	2.89	cups
PhyAct	European	GCST90104341	665860	314186	351674	1	SD unit
CongPer	European	GCST006572	257481	NA	NA	1	SD unit
HardMath	European	GCST006574	430445	NA	NA	1	SD unit
MathAb	European	GCST006573	564698	NA	NA	1	SD unit
Yearofschool	European	GCST006442	1131881	NA	NA	1	SD unit
BMI	East Asian	GCST90018727	163835	NA	NA	3.56481	kg/m2
BMI	European	GCST90255621	1122049	NA	NA	5.9	kg/m2
BMI (Female)	European	GIANT2018	431641	NA	NA	5.205	kg/m2
BMI (Male)	European	GIANT2018	374695	NA	NA	4.249	kg/m2
Height	East Asian	GIANT2022	262938	NA	NA	9.24316	cm
Height	European	GIANT2022	1588996	NA	NA	6.99	cm
HC	European	GIANT2015	211114	NA	NA	8.4548	cm
HC	East Asian	GCST90239607	76403	NA	NA	6.56	cm
HC (Female)	European	GCST90020028	219872	NA	NA	1	SD unit
HC (Male)	European	GCST012227	186825	NA	NA	1	SD unit
WC	European	GIANT2015	127469	NA	NA	12.52	cm
WC	East Asian	GCST90239606	76538	NA	NA	9.71	cm
WC (Female)	European	GCST012226	186825	NA	NA	1	SD unit
WC (Male)	European	GCST90020029	219872	NA	NA	1	SD unit
WHR	European	GIANT2019	697734	NA	NA	0.076	ratio
WHR	East Asian	GCST90239608	76894	NA	NA	0.07	ratio
WHR (Female)	European	GCST90020025	219872	NA	NA	1	SD unit
WHR (Male)	European	GCST012228	186825	NA	NA	1	SD unit
VD	European	GCST010144	443734	NA	NA	34.7	nmol/L
VD	European	GCST90000614	417580	NA	NA	21	nmol/L
TotalPro	East Asian	GCST90018756	133321	NA	NA	5.76557	g/L
TotalPro	European	GCST90025995	400482	NA	NA	4.12053	g/L
Alb	East Asian	GCST90018725	120539	NA	NA	0.441834	g/dL
Alb	European	GCST90025992	400938	NA	NA	0.262931	g/dL
Hb	East Asian	GCST90018737	152447	NA	NA	1.78314	g/dL
Hb	European	GCST90002310	563946	NA	NA	1.19	g/dL
NonAlb	East Asian	GCST005990	98538	NA	NA	0.45	g/dL
NonAlb	European	GCST90019515	313032	NA	NA	1	SD unit
AGR	East Asian	GCST005987	98626	NA	NA	0.3	[ratio]
ALP	East Asian	GCST90018722	118886	NA	NA	85.23	IU/L
ALP	European	GCST90013406	437438	NA	NA	34.12	IU/L
ALT	East Asian	GCST90018723	150545	NA	NA	74	IU/L
ALT	European	GCST90013405	437267	NA	NA	26.15	IU/L
AST	East Asian	GCST90018724	150068	NA	NA	8.50278	IU/L
AST	European	GCST90011899	389565	NA	NA	1	zcore
GGT	East Asian	GCST90018734	133471	NA	NA	26.1035	IU/L
GGT	European	GCST90013407	437194	NA	NA	118.63	IU/L
UA	East Asian	GCST90018757	129405	NA	NA	1.55516	mg/dL
UA	European	GCST007733	88461	NA	NA	1.3499	mg/dL
sCr	East Asian	GCST90018759	150266	NA	NA	0.0198	mmol/L
sCr	European	GCST011119	454183	NA	NA	0.0154841	mmol/L
CK	East Asian	GCST006014	106080	NA	NA	1	SD unit
CK	European	GCST010070	63159	NA	NA	1	SD unit
BUN	East Asian	GCST90018728	148767	NA	NA	1.7544	mmol/L
BUN	European	GCST90103632	679531	NA	NA	1.40114	mmol/L
eGFR	East Asian	GCST008060	165726	NA	NA	1	SD unit
eGFR	European	GCST90103634	1004040	NA	NA	1	SD unit
WBC	East Asian	GCST90018758	154355	NA	NA	1.90769	10^9/L
WBC	European	GCST90002374	562243	NA	NA	1.78	10^9/L
Mono	East Asian	GCST90018747	95119	NA	NA	0.16794	10^9/L
Mono	European	GCST90002340	521594	NA	NA	0.18	10^9/L
NEU	East Asian	GCST90018748	82810	NA	NA	1.4393	10^9/L
NEU	European	GCST90002351	519288	NA	NA	1.35	10^9/L
LYM	East Asian	GCST90018742	95717	NA	NA	0.726539	10^9/L
LYM	European	GCST90002316	524923	NA	NA	0.67	10^9/L
BASO	East Asian	GCST90018726	91908	NA	NA	0.0252315	10^9/L
BASO	European	GCST90002292	474001	NA	NA	0.02	10^9/L
EOS	East Asian	GCST90018733	93063	NA	NA	0.138953	10^9/L
EOS	European	GCST90002298	474237	NA	NA	0.14	10^9/L
PLT	East Asian	GCST90018749	148623	NA	NA	6.86529	10^4/μL
PLT	European	GCST90002357	542827	NA	NA	5.77	10^4/μL
MCH	East Asian	GCST90018744	128028	NA	NA	2.02938	pg
MCH	European	GCST90002322	486823	NA	NA	1.93	pg
MCHC	East Asian	GCST90018745	135482	NA	NA	1.09017	%
MCHC	European	GCST90002328	491553	NA	NA	0.73	%
MCV	East Asian	GCST90018746	129832	NA	NA	5.28766	fL
MCV	European	GCST90002334	544127	NA	NA	5.4	fL
RBC	East Asian	GCST90018751	153512	NA	NA	0.56205	10^12/L
RBC	European	GCST90002363	545203	NA	NA	0.43	10^12/L
Hct	East Asian	GCST90018740	153015	NA	NA	4.94809	%
Hct	European	GCST90002304	562259	NA	NA	3.27	%
CRP	East Asian	GCST90018730	83028	NA	NA	3.10948	mg/L
CRP	European	GCST009777	418642	NA	NA	4.35037	mg/L
2hGlu	East Asian	Biobank Japan	133336	NA	NA	1	SD unit
2hGlu (BMI)	European	GIANT2022	63396	NA	NA	1	SD unit
FG (BMI)	East Asian	GIANT2022	35619	NA	NA	1	SD unit
FG (BMI)	European	GIANT2022	200622	NA	NA	1	SD unit
FI (BMI)	East Asian	GIANT2022	29792	NA	NA	1	SD unit
FI (BMI)	European	GIANT2022	151013	NA	NA	1	SD unit
Hba1c (BMI)	East Asian	GIANT2022	53287	NA	NA	1	SD unit
Hba1c (BMI)	European	GIANT2022	53334	NA	NA	1	SD unit
IFC (BMI)	European	GIANT2022	53657	NA	NA	1	SD unit
IFC	European	GIANT2022	53710	NA	NA	1	SD unit
ISI (BMI)	European	GIANT2022	33307	NA	NA	1	SD unit
ISI	European	GIANT2022	146806	NA	NA	1	SD unit
ProInsul (BMI)	European	GIANT2022	45826	NA	NA	1	SD unit
ProInsul	European	GIANT2022	45861	NA	NA	1	SD unit
FG	European	GIANT2022	140595	NA	NA	1	SD unit
FI	European	GIANT2022	98210	NA	NA	1	SD unit
Hba1c	East Asian	GIANT2022	71221	NA	NA	1	SD unit
Hba1c	European	GIANT2017	123665	NA	NA	1	SD unit
