# Supplementary material for: Unraveling shared risk factors for diabetic foot ulcer: a comprehensive Mendelian randomization analysis
Source: BMJ Open Diabetes Res Care. 2023 Nov 20;11(6):e003523. doi: 10.1136/bmjdrc-2023-003523 (PMC10660165; doi:10.1136/bmjdrc-2023-003523)
Supplement: Supplementary data [file bmjdrc-2023-003523supp002.xlsx]

## Sheet: S1_sensitivity_test for DFU
exposure	outcome	pleiotrophy_p	pleiotrophy_int	heterogeneity_p	heterogeneity_Q	global_test_p	raw_test_p	outlier_corrected_p
01_t2d_DIAMANTE_eas	Diabetic neuropathy/ulcer	0.0916032	0.064187	0.681726	71.6097	0.615	0.00612097	NA
01_t2d_DIAMANTE_eur	Diabetic neuropathy/ulcer	0.0505827	0.0613476	0.546767	163.207	0.48	1.49472e-07	NA
02_AF_eas	Diabetic neuropathy/ulcer	0.884678	0.0125141	0.188264	19.5892	0.255	0.293072	NA
02_AF_eur	Diabetic neuropathy/ulcer	0.054592	0.101622	0.205432	77.3258	0.126	0.412248	NA
03_CAD_eas	Diabetic neuropathy/ulcer	0.527678	-0.0946212	0.408082	15.6151	0.484	0.938454	NA
03_CAD_eur	Diabetic neuropathy/ulcer	0.695673	0.00993144	0.940463	114.011	0.935	0.164533	NA
04_SBP_eas	Diabetic neuropathy/ulcer	0.434439	-0.0929101	0.402925	24.016	0.414	0.447306	NA
04_SBP_eur	Diabetic neuropathy/ulcer	0.832539	-0.00503473	0.418759	203.455	0.445	0.576813	NA
05_DBP_eas	Diabetic neuropathy/ulcer	0.968947	-0.0079375	0.623426	8.98338	0.715	0.27837	NA
05_DBP_eur	Diabetic neuropathy/ulcer	0.629911	0.0114184	0.674815	183.583	0.679	0.907658	NA
06_HBP_eas	Diabetic neuropathy/ulcer	0.472319	-0.0961789	0.251807	18.2096	0.307	0.986131	NA
06_HBP_eur	Diabetic neuropathy/ulcer	0.356392	-0.351953	0.722286	6.17498	0.67	0.0679834	NA
06_PP_eas	Diabetic neuropathy/ulcer	0.653187	0.141502	0.30173	12.8727	0.385	0.929745	NA
06_PP_eur	Diabetic neuropathy/ulcer	0.55291	-0.0159799	0.0365466	232.92	0.042	0.486583	0.387097
07_cerebral_aneurysm_eas	Diabetic neuropathy/ulcer	0.610301	0.358975	0.219226	3.03531	0.398	0.413404	NA
07_cerebral_aneurysm_eur	Diabetic neuropathy/ulcer	0.323717	0.199501	0.931053	3.68229	0.908	0.449916	NA
08_copd_eas	Diabetic neuropathy/ulcer	0.581533	0.136017	0.713055	0.676395	0.706	0.854705	NA
08_copd_eur	Diabetic neuropathy/ulcer	0.409231	-0.0596324	0.794748	30.6778	0.778	0.0778706	NA
09_crohn_disease_eas	Diabetic neuropathy/ulcer	0.38319	-0.129804	0.844835	12.0464	0.843	0.117078	NA
09_crohn_disease_eur	Diabetic neuropathy/ulcer	0.161108	0.127047	0.763899	25.9934	0.719	0.606065	NA
10_ulcerative_colitis_eas	Diabetic neuropathy/ulcer	0.654453	-0.155369	0.0747077	10.0187	0.177	0.15638	NA
11_IBD_eas	Diabetic neuropathy/ulcer	0.321343	0.0901992	0.0485194	41.478	0.044	0.210791	0.0528445
11_IBD_eur	Diabetic neuropathy/ulcer	0.661149	0.051963	0.758229	6.64774	0.786	0.750045	NA
12_RA_eur	Diabetic neuropathy/ulcer	0.364199	-0.0362295	0.339034	57.7331	0.33	0.715306	NA
13_GD_eas	Diabetic neuropathy/ulcer	0.954923	-0.0116248	0.436216	5.88482	0.473	0.683084	NA
14_AD_eas	Diabetic neuropathy/ulcer	0.999392	0.000290224	0.430038	4.8853	0.581	0.199248	NA
14_AD_eur	Diabetic neuropathy/ulcer	0.214689	-0.1154	0.171709	25.8238	0.169	0.39299	NA
15_Urolithiasis_eas	Diabetic neuropathy/ulcer	0.744129	-0.0903961	0.368516	14.076	0.43	0.990778	NA
15_Urolithiasis_eur	Diabetic neuropathy/ulcer	0.314499	-0.321266	0.755889	4.20498	0.728	0.881361	NA
16_depression_eur	Diabetic neuropathy/ulcer	0.475222	-0.0599669	0.830735	41.3428	0.837	0.536175	NA
17_bipolar_eur	Diabetic neuropathy/ulcer	0.189066	0.133354	0.433162	46.9549	0.411	0.261902	NA
18_schizophrenia_eas	Diabetic neuropathy/ulcer	0.107493	0.120268	0.319531	77.0796	0.282	0.589585	NA
18_schizophrenia_eur	Diabetic neuropathy/ulcer	0.369972	-0.0448838	0.0251809	182.398	0.026	0.919894	0.675195
19_glaucoma_eas	Diabetic neuropathy/ulcer	0.680883	-0.086138	0.358824	5.492	0.48	0.6449	NA
19_glaucoma_eur	Diabetic neuropathy/ulcer	0.513082	-0.0975095	0.510635	8.23514	0.599	0.650832	NA
20_CigDay_eur	Diabetic neuropathy/ulcer	0.670937	-0.0179011	0.355021	68.6409	0.413	0.169377	NA
21_SmkCes_eur	Diabetic neuropathy/ulcer	0.204317	0.0578392	0.974827	45.4577	0.967	0.0610514	NA
22_SmkInit_eas	Diabetic neuropathy/ulcer	0.743569	-0.200551	0.925438	0.154977	0.95	0.0370578	NA
22_SmkInit_eur	Diabetic neuropathy/ulcer	0.73009	0.00746505	0.746114	363.337	0.754	0.0250605	NA
23_AgeSmk_eur	Diabetic neuropathy/ulcer	0.454124	-0.108666	0.863237	12.4983	0.845	0.575923	NA
24_DrnkWk_eur	Diabetic neuropathy/ulcer	0.578675	-0.016152	0.903856	175.363	0.908	0.0490163	NA
25_PhyAct_eur	Diabetic neuropathy/ulcer	0.189241	0.294993	0.054469	22.058	0.025	0.876292	NA
26_CongPer_eur	Diabetic neuropathy/ulcer	0.82988	0.0115818	0.62163	119.515	0.618	0.206669	NA
26_HardMath_eur	Diabetic neuropathy/ulcer	0.0568772	0.0980249	0.179571	195.163	0.131	0.606617	NA
26_MathAb_eur	Diabetic neuropathy/ulcer	0.0559885	-0.0754217	0.484674	239.173	0.435	0.652669	NA
26_Yearofschool_eur	Diabetic neuropathy/ulcer	0.907723	0.00310152	0.432777	406.149	0.442	0.00102737	NA
27_BMI_eas	Diabetic neuropathy/ulcer	0.385975	-0.0567743	0.610325	54.3896	0.619	0.370421	NA
27_bmi_eur	Diabetic neuropathy/ulcer	0.859461	-0.00330332	0.0335677	516.012	0.031	0.0119625	NA
27_bmi_female_eas	Diabetic neuropathy/ulcer	0.06858	-0.285886	0.989555	5.27273	0.926	0.368362	NA
27_bmi_female_eur	Diabetic neuropathy/ulcer	0.800283	-0.00588724	0.208759	317.541	0.221	0.000355731	NA
27_bmi_male_eas	Diabetic neuropathy/ulcer	0.486385	-0.0849871	0.400145	23.0281	0.457	0.640708	NA
27_bmi_male_eur	Diabetic neuropathy/ulcer	0.323165	0.0245233	0.274971	262.92	0.261	2.49509e-05	NA
28_Height_eas	Diabetic neuropathy/ulcer	0.587953	-0.0124917	0.242346	318.812	0.251	0.0912159	NA
28_height_eur	Diabetic neuropathy/ulcer	0.0941434	-0.0160159	0.0253357	1034.96	0.03	0.417565	NA
29_HC_all_eur	Diabetic neuropathy/ulcer	0.991622	0.000860895	0.137502	59.8633	0.166	0.401275	NA
29_HC_eas_tw	Diabetic neuropathy/ulcer	0.827085	-0.0325741	0.633642	18.242	0.652	0.378571	NA
29_HC_female_eur	Diabetic neuropathy/ulcer	0.0747637	-0.043956	0.707547	249.046	0.658	0.835128	NA
29_HC_male_eur	Diabetic neuropathy/ulcer	0.0830402	-0.0484038	0.669934	196.553	0.616	0.228635	NA
30_WC_all_eur	Diabetic neuropathy/ulcer	0.996002	-0.000393106	0.229782	68.8196	0.26	0.944938	NA
30_WC_eas_tw	Diabetic neuropathy/ulcer	0.0758574	-0.420243	0.48437	8.50284	0.232	0.702832	NA
30_WC_female_eur	Diabetic neuropathy/ulcer	0.923893	-0.00261337	0.0200926	262.952	0.026	0.724124	0.583372
30_WC_male_eur	Diabetic neuropathy/ulcer	0.110128	-0.0575726	0.486543	140.9	0.452	0.769533	NA
31_WHR_all_eur	Diabetic neuropathy/ulcer	0.703892	-0.00743964	0.591935	287.739	0.607	0.0706546	NA
31_WHR_eas_tw	Diabetic neuropathy/ulcer	0.256191	-0.29958	0.126615	11.2861	0.101	0.432075	NA
31_WHR_female_eur	Diabetic neuropathy/ulcer	0.603045	-0.0120199	0.250021	242.016	0.272	0.727648	NA
31_WHR_male_eur	Diabetic neuropathy/ulcer	0.136577	0.0835957	0.76411	64.0275	0.709	0.200467	NA
32_VD_eur_2	Diabetic neuropathy/ulcer	0.329338	-0.0243504	0.67416	96.0144	0.677	0.0550428	NA
32_VD_eur	Diabetic neuropathy/ulcer	0.509973	0.0156449	0.193728	185.735	0.205	0.0726254	NA
33_TotalPro_eas	Diabetic neuropathy/ulcer	0.617964	0.0325402	0.2726	29.8803	0.305	0.00795819	NA
33_TotalPro_eur	Diabetic neuropathy/ulcer	0.0754678	0.0329952	0.500816	280.285	0.453	0.356241	NA
34_Alb_eas	Diabetic neuropathy/ulcer	0.321773	0.0996119	0.348996	15.4363	0.403	0.240521	NA
34_Alb_eur	Diabetic neuropathy/ulcer	0.730251	-0.00639176	0.389916	228.279	0.423	0.893098	NA
35_Hb_eas	Diabetic neuropathy/ulcer	0.17682	0.103265	0.311408	27.9231	0.219	0.799671	NA
35_Hb_eur	Diabetic neuropathy/ulcer	0.0903472	0.0334823	0.506491	210	0.463	0.272569	NA
35_NonAlb_eas	Diabetic neuropathy/ulcer	0.355448	0.0500659	0.546512	41.2704	0.527	0.205258	NA
35_NonAlb_eur	Diabetic neuropathy/ulcer	0.271476	0.0231395	0.480794	200.297	0.474	0.694868	NA
36_AGR_eas	Diabetic neuropathy/ulcer	0.628789	-0.0360815	0.106131	44.5649	0.129	0.418649	NA
37_ALP_eas	Diabetic neuropathy/ulcer	0.0860812	-0.117387	0.641195	16.2402	0.504	0.118677	NA
37_ALP_eur	Diabetic neuropathy/ulcer	0.767185	-0.00525217	0.585712	192.075	0.594	0.921611	NA
38_ALT_eas	Diabetic neuropathy/ulcer	0.295187	0.121813	0.729608	16.6919	0.743	0.664129	NA
38_ALT_eur	Diabetic neuropathy/ulcer	0.767185	-0.00525217	0.585712	192.075	0.602	0.921611	NA
39_AST_eas	Diabetic neuropathy/ulcer	0.208001	-0.1466	0.296971	19.567	0.291	0.883404	NA
39_AST_eur	Diabetic neuropathy/ulcer	0.710236	-0.0182809	0.145309	106.362	0.156	0.191179	NA
40_GGT_eas	Diabetic neuropathy/ulcer	0.61552	0.0231613	0.00891979	57.836	0.026	0.877445	NA
40_GGT_eur	Diabetic neuropathy/ulcer	0.852118	0.00385951	0.0849456	224.794	0.081	0.629409	NA
41_UA_eas	Diabetic neuropathy/ulcer	0.143691	0.0770111	0.443215	26.3645	0.387	0.506203	NA
41_UA_eur	Diabetic neuropathy/ulcer	0.307429	0.025041	0.815188	138.16	0.811	0.326337	NA
42_sCr_eas	Diabetic neuropathy/ulcer	0.521059	-0.0423639	0.591681	52.9336	0.612	0.647548	NA
42_sCr_eur	Diabetic neuropathy/ulcer	0.890469	0.00965854	0.0670881	91.861	0.079	0.769658	NA
43_CK_eas	Diabetic neuropathy/ulcer	0.0501506	0.150822	0.647426	24.6386	0.472	0.124263	NA
44_BUN_eas	Diabetic neuropathy/ulcer	0.672308	-0.0367493	0.226332	35.4587	0.296	0.190121	NA
44_BUN_eur	Diabetic neuropathy/ulcer	0.385009	-0.203556	0.607892	10.092	0.641	0.654523	NA
45_eGFR_eas	Diabetic neuropathy/ulcer	0.496751	0.0778076	0.458184	18.979	0.495	0.254159	NA
45_eGFR_eur	Diabetic neuropathy/ulcer	0.394134	0.0164745	0.00844932	397.773	0.005	0.95092	0.852559
46_WBC_eas	Diabetic neuropathy/ulcer	0.559893	-0.0258238	0.975907	29.0492	0.966	0.748273	NA
46_WBC_eur	Diabetic neuropathy/ulcer	0.291408	-0.0293375	0.409691	165.469	0.388	0.604291	NA
47_Mono_eas	Diabetic neuropathy/ulcer	0.104313	-0.11074	0.805073	29.5002	0.712	0.336956	NA
47_Mono_eur	Diabetic neuropathy/ulcer	0.307885	-0.0175781	0.750005	203.576	0.737	0.360236	NA
48_NEU_eas	Diabetic neuropathy/ulcer	0.184648	-0.0987671	0.860356	10.9266	0.691	0.493143	NA
48_NEU_eur	Diabetic neuropathy/ulcer	0.644941	0.00933332	0.594525	206.455	0.571	0.320084	NA
49_LYM_eas	Diabetic neuropathy/ulcer	0.932267	0.0193536	0.133713	19.888	0.207	0.518192	NA
49_LYM_eur	Diabetic neuropathy/ulcer	0.946231	0.00137264	0.619168	230.789	0.618	0.636317	NA
50_BASO_eas	Diabetic neuropathy/ulcer	0.144539	0.08117	0.864536	12.4706	0.775	0.621764	NA
50_BASO_eur	Diabetic neuropathy/ulcer	0.659415	0.0134707	0.103146	118.218	0.124	0.0696929	NA
51_ESO_eas	Diabetic neuropathy/ulcer	0.094423	0.161058	0.647397	18.0254	0.495	0.6885	NA
51_ESO_eur	Diabetic neuropathy/ulcer	0.74878	0.00654007	0.317765	206.897	0.336	0.926981	NA
52_PLT_eas	Diabetic neuropathy/ulcer	0.0833215	-0.0640962	0.751071	66.3786	0.721	0.449221	NA
52_PLT_eur	Diabetic neuropathy/ulcer	0.0609929	-0.0323419	0.0309674	319.324	0.025	0.101914	0.0742235
53_MCH_eas	Diabetic neuropathy/ulcer	0.108809	-0.051253	0.776272	58.9063	0.721	0.0619253	NA
53_MCH_eur	Diabetic neuropathy/ulcer	0.736438	0.00589973	0.778297	199.821	0.819	0.0566909	NA
54_MCHC_eas	Diabetic neuropathy/ulcer	0.891751	-0.00968447	0.99186	13.2205	0.997	0.0889511	NA
54_MCHC_eur	Diabetic neuropathy/ulcer	0.284831	0.0263153	0.667651	101.111	0.654	0.975726	NA
55_MCV_eas	Diabetic neuropathy/ulcer	0.997715	-9.57172e-05	0.970877	49.3731	0.97	0.145321	NA
55_MCV_eur	Diabetic neuropathy/ulcer	0.201516	0.0215539	0.960047	201.205	0.954	0.0216092	NA
56_RBC_eas	Diabetic neuropathy/ulcer	0.435257	0.0305485	0.212965	66.2795	0.212	0.167555	NA
56_RBC_eur	Diabetic neuropathy/ulcer	0.986781	-0.000272831	0.544066	246.871	0.574	0.916615	NA
57_Hct_eas	Diabetic neuropathy/ulcer	0.227716	0.103739	0.62103	24.1671	0.592	0.126133	NA
57_Hct_eur	Diabetic neuropathy/ulcer	0.270014	0.020782	0.330351	220.484	0.312	0.513328	NA
58_CRP_eur	Diabetic neuropathy/ulcer	0.8276	-0.00442019	0.266865	228.505	0.253	0.0917031	NA
59_2hG_bmi_eur	Diabetic neuropathy/ulcer	0.344573	-0.108201	0.655861	8.63154	0.681	0.830968	NA
59_2HG_noBMI_eas	Diabetic neuropathy/ulcer	0.808846	-0.106773	0.756848	4.19683	0.838	0.0370833	NA
59_FG_bmi_eas	Diabetic neuropathy/ulcer	0.745579	-0.094675	0.0714177	11.6037	0.149	0.45098	NA
59_FG_bmi_eur	Diabetic neuropathy/ulcer	0.321542	-0.0333834	0.74921	58.8986	0.775	0.452576	NA
59_FI_bmi_eas	Diabetic neuropathy/ulcer	0.321542	-0.0333834	0.74921	58.8986	0.78	0.452576	NA
59_FI_bmi_eur	Diabetic neuropathy/ulcer	0.082536	0.129719	0.418269	37.0958	0.337	0.0628988	NA
59_hba1c_bmi_eas	Diabetic neuropathy/ulcer	0.751162	0.061982	0.753286	10.121	0.822	0.498165	NA
59_hba1c_bmi_eur	Diabetic neuropathy/ulcer	0.108812	0.0510951	0.776695	62.6326	0.722	0.802787	NA
59_IfcAdjBmi_eur	Diabetic neuropathy/ulcer	0.647757	-0.110277	0.623218	0.945716	0.774	0.874777	NA
59_IfcNoBmi_eur	Diabetic neuropathy/ulcer	0.65501	-0.10482	0.619131	0.958877	0.764	0.875059	NA
59_IsiAdjBmi_eur	Diabetic neuropathy/ulcer	0.117364	-0.288359	0.636342	4.29857	0.366	0.186898	NA
59_IsiNoBmi_eur	Diabetic neuropathy/ulcer	0.65501	-0.10482	0.619131	0.958877	0.78	0.875059	NA
59_proinsulinAdjBMI_eur	Diabetic neuropathy/ulcer	0.882842	0.0072691	0.85843	18.4593	0.887	0.0537198	NA
59_proinsulinNoBMI_eur	Diabetic neuropathy/ulcer	0.547662	-0.0309121	0.72077	18.66	0.736	0.140518	NA
60_FG_noBMI_eas	Diabetic neuropathy/ulcer	0.310507	0.136476	0.963034	6.13273	0.946	0.155349	NA
60_FG_noBMI_eur	Diabetic neuropathy/ulcer	0.339818	0.031711	0.924437	27.1163	0.916	0.12258	NA
60_FI_noBMI_eur	Diabetic neuropathy/ulcer	0.164426	0.324984	0.0998454	15.9926	0.068	0.161231	NA
60_hba1c_noBMI_eas	Diabetic neuropathy/ulcer	0.950797	0.00784308	0.915324	6.73422	0.948	0.238473	NA
60_hba1c_noBMI_eur	Diabetic neuropathy/ulcer	0.391409	0.0389557	0.837453	26.8257	0.84	0.797611	NA

## Sheet: S2_sensitivity_test for DPN
exposure	outcome	pleiotrophy_p	pleiotrophy_int	heterogeneity_p	heterogeneity_Q	global_test_p	raw_test_p	outlier_corrected_p
01_t2d_DIAMANTE_eas	Diabetic Polyneuropathy	0.167144	-0.0197722	0.828886	66.1241	0.82	8.13e-08
01_t2d_DIAMANTE_eur	Diabetic Polyneuropathy	0.982255	0.000242198	0.00243774	217.299	0.001	7.74e-14	1.46e-15
02_AF_eas	Diabetic Polyneuropathy	0.206368	-0.033687	0.720192	14.1359	0.667	0.466698
02_AF_eur	Diabetic Polyneuropathy	0.604532	-0.00662443	0.139159	78.5115	0.183	0.844751
03_CAD_eas	Diabetic Polyneuropathy	0.676159	0.0269585	0.345128	12.2503	0.435	0.214324
03_CAD_eur	Diabetic Polyneuropathy	0.209233	0.0138543	0.00726892	172.696	0.005	0.477079	0.290239
04_SBP_eas	Diabetic Polyneuropathy	0.289789	-0.0445985	0.536312	18.7778	0.558	0.0102798
04_SBP_eur	Diabetic Polyneuropathy	0.70058	-0.00365931	0.0131448	245.924	0.016	0.432215	0.115313
05_DBP_eas	Diabetic Polyneuropathy	0.982708	-0.00152254	0.436586	10.0446	0.558	0.659799
05_DBP_eur	Diabetic Polyneuropathy	0.191452	0.0115156	0.335758	197.704	0.307	0.613144
06_HBP_eas	Diabetic Polyneuropathy	0.192092	-0.0565335	0.955143	7.78015	0.916	0.00386974
06_HBP_eur	Diabetic Polyneuropathy	0.166261	-0.245055	0.0952832	14.845	0.069	0.471302
06_PP_eas	Diabetic Polyneuropathy	0.921783	-0.00996249	0.730811	8.67021	0.798	0.460842
06_PP_eur	Diabetic Polyneuropathy	0.124961	-0.0156541	0.0021394	256.205	0.003	0.885932	0.496124
07_cerebral_aneurysm_eas	Diabetic Polyneuropathy	0.582	-0.151365	0.99975	0.000500747	0.956	0.493629
07_cerebral_aneurysm_eur	Diabetic Polyneuropathy	0.952875	0.00567697	0.783151	4.75752	0.844	0.694877
08_copd_eas	Diabetic Polyneuropathy	0.815012	-0.0187767	0.373833	1.96789	0.681	0.367758
08_copd_eur	Diabetic Polyneuropathy	0.818069	0.00887167	0.010316	57.2069	0.017	0.414193	0.882711
09_crohn_disease_eas	Diabetic Polyneuropathy	0.923819	-0.00561718	0.360405	19.5213	0.412	0.529376
09_crohn_disease_eur	Diabetic Polyneuropathy	0.117111	0.063259	0.0194258	48.0885	0.011	0.74232	0.407489
10_ulcerative_colitis_eas	Diabetic Polyneuropathy	0.672395	-0.0636319	0.00525035	18.4264	0.036	0.608163	0.61509
11_IBD_eas	Diabetic Polyneuropathy	0.625526	0.0176592	0.0022661	55.3313	0.004	0.665433	0.16611
11_IBD_eur	Diabetic Polyneuropathy	0.840941	0.0166072	0.0150784	18.9594	0.035	0.152872
12_RA_eas	Diabetic Polyneuropathy	0.417214	0.23202	0.0521058	5.90896	0.196	0.926812
12_RA_eur	Diabetic Polyneuropathy	0.000688179	-0.0432779	0.130541	60.2286	0.003	1.07e-06	0.00446294
13_GD_eas	Diabetic Polyneuropathy	0.324156	0.112711	0.0555339	12.3033	0.062	0.964098
14_AD_eas	Diabetic Polyneuropathy	0.253941	-0.144071	0.640397	5.16039	0.595	0.775904
14_AD_eur	Diabetic Polyneuropathy	0.173438	0.0548109	0.532922	16.8575	0.478	0.429233
15_Urolithiasis_eas	Diabetic Polyneuropathy	0.989927	0.00164069	0.0188274	25.6687	0.035	0.837996
15_Urolithiasis_eur	Diabetic Polyneuropathy	0.520288	-0.129451	0.00396125	20.874	0.008	0.808191	0.282854
16_depression_eur	Diabetic Polyneuropathy	0.904965	0.00468808	0.935536	30.7094	0.942	0.20594
17_bipolar_eur	Diabetic Polyneuropathy	0.00107156	0.133519	0.42816	41.9812	0.082	0.961375
18_schizophrenia_eas	Diabetic Polyneuropathy	0.0967704	0.0612967	0.000509229	114.215	<0.001	0.0302456	0.022609
18_schizophrenia_eur	Diabetic Polyneuropathy	0.53456	0.0111638	0.0782499	169.755	0.067	0.36361
19_glaucoma_eas	Diabetic Polyneuropathy	0.690596	-0.0299662	0.360199	4.3541	0.534	0.798325
19_glaucoma_eur	Diabetic Polyneuropathy	0.973063	0.0022054	0.116059	11.5581	0.252	0.824003
20_CigDay_eur	Diabetic Polyneuropathy	0.240876	-0.0187598	0.239875	70.5544	0.222	0.0320498
21_SmkCes_eur	Diabetic Polyneuropathy	0.863364	-0.00338981	0.182142	68.6804	0.211	0.315824
22_SmkInit_eas	Diabetic Polyneuropathy	0.604831	-0.116505	0.578275	1.09541	0.775	0.345586
22_SmkInit_eur	Diabetic Polyneuropathy	0.303232	0.00839773	0.198738	385.587	0.195	0.0992433
23_AgeSmk_eur	Diabetic Polyneuropathy	0.986844	0.000766589	0.926045	10.175	0.946	0.322934
24_DrnkWk_eur	Diabetic Polyneuropathy	0.464863	-0.00647701	0.736141	163.776	0.736	0.718846
25_PhyAct_eur	Diabetic Polyneuropathy	0.840014	0.0180231	0.116162	17.9845	0.159	0.585816
26_CongPer_eur	Diabetic Polyneuropathy	0.242908	0.0281494	0.0494854	143.334	0.039	0.957787
26_HardMath_eur	Diabetic Polyneuropathy	0.730142	-0.00713244	0.000533654	233.335	<0.001	0.106241	0.0525741
26_MathAb_eur	Diabetic Polyneuropathy	0.673322	0.00670501	0.0120409	270.019	0.02	0.198216
26_Yearofschool_eur	Diabetic Polyneuropathy	0.775405	0.00259743	0.113547	419.84	0.111	0.00694059
27_BMI_eas	Diabetic Polyneuropathy	0.102564	0.0464941	0.0120101	82.5596	0.005	0.682154
27_bmi_eur	Diabetic Polyneuropathy	0.051366	-0.0136285	0.000941611	543.523	<0.001	7.86e-06	4.58e-06
27_bmi_female_eas	Diabetic Polyneuropathy	0.866229	0.0138692	0.0255255	24.6664	0.047	0.67934
27_bmi_female_eur	Diabetic Polyneuropathy	0.481795	0.00626456	0.0195663	337.477	0.019	2.43e-06	3.5e-06
27_bmi_male_eas	Diabetic Polyneuropathy	0.055989	0.123547	0.00252308	45.1728	<0.001	0.22334	0.0812492
27_bmi_male_eur	Diabetic Polyneuropathy	0.920171	-0.000956468	0.0143478	289.326	0.017	1.02e-06	2.09e-07
28_Height_eas	Diabetic Polyneuropathy	0.057185	0.0168494	0.00315721	377.869	<0.001	0.00323575
28_height_eur	Diabetic Polyneuropathy	0.420044	0.00276932	0.0499067	1003.14	0.039	8.78e-05	0.000110994
29_HC_all_eur	Diabetic Polyneuropathy	0.382903	-0.0300735	0.0015025	81.0065	0.002	0.0266242	0.00660651
29_HC_eas_tw	Diabetic Polyneuropathy	0.0957035	-0.0936707	0.776274	15.0023	0.63	0.371442
29_HC_female_eur	Diabetic Polyneuropathy	0.161139	0.0137945	0.0523188	278.754	0.048	0.834587
29_HC_male_eur	Diabetic Polyneuropathy	0.978627	-0.00032008	0.00689665	240.238	0.01	0.695502
30_WC_all_eur	Diabetic Polyneuropathy	0.561386	0.015749	0.475139	61.0216	0.497	0.628343
30_WC_eas_tw	Diabetic Polyneuropathy	0.295468	-0.0922221	0.502528	6.32347	0.476	0.839062
30_WC_female_eur	Diabetic Polyneuropathy	0.0432165	0.0191941	0.283407	208.929	0.229	0.304028
30_WC_male_eur	Diabetic Polyneuropathy	0.268188	0.0153689	0.308663	140.626	0.326	0.0798586
31_WHR_all_eur	Diabetic Polyneuropathy	0.216232	0.00840941	0.564786	286.422	0.566	0.175371
31_WHR_eas_tw	Diabetic Polyneuropathy	0.110332	-0.127576	0.846991	2.68691	0.466	0.0966623
31_WHR_female_eur	Diabetic Polyneuropathy	0.731656	0.00286971	0.418052	211.574	0.435	0.067919
31_WHR_male_eur	Diabetic Polyneuropathy	0.321154	0.0234216	0.047387	84.0255	0.053	0.773838
32_VD_eur_2	Diabetic Polyneuropathy	0.0985031	0.0199481	0.00017804	150.931	<0.001	0.245438	0.324534
32_VD_eur	Diabetic Polyneuropathy	0.132915	0.0114191	0.527452	146.155	0.51	0.00268873
33_TotalPro_eas	Diabetic Polyneuropathy	0.715233	0.00786846	0.750513	19.9295	0.809	0.0498528
33_TotalPro_eur	Diabetic Polyneuropathy	0.106239	0.0127221	1.13e-05	382.319	<0.001	0.791503	0.982699
34_Alb_eas	Diabetic Polyneuropathy	0.270236	0.0366154	0.649968	12.3813	0.661	0.194617
34_Alb_eur	Diabetic Polyneuropathy	0.989871	9.24e-05	0.153235	238.303	0.155	0.685506
35_Hb_eas	Diabetic Polyneuropathy	0.486188	-0.0177064	0.993023	11.6404	0.993	0.790973
35_Hb_eur	Diabetic Polyneuropathy	0.662719	0.00336366	0.296288	199.935	0.303	0.798055
35_NonAlb_eas	Diabetic Polyneuropathy	0.951622	0.0013831	0.0304614	61.9709	0.036	0.244712	0.451433
35_NonAlb_eur	Diabetic Polyneuropathy	0.592704	-0.00483342	0.000189315	271.873	<0.001	0.825948	0.921474
36_AGR_eas	Diabetic Polyneuropathy	0.0880173	-0.0422358	0.360164	35.2959	0.216	0.940591
37_ALP_eas	Diabetic Polyneuropathy	0.359076	0.0197886	0.955612	10.6146	0.957	0.221796
37_ALP_eur	Diabetic Polyneuropathy	0.95126	-0.000414177	0.128137	203.814	0.131	0.928444
38_ALT_eas	Diabetic Polyneuropathy	0.0338174	0.0887137	0.464748	18.8771	0.2	0.299171
38_ALT_eur	Diabetic Polyneuropathy	0.95126	-0.000414177	0.128137	203.814	0.122	0.928444
39_AST_eas	Diabetic Polyneuropathy	0.402828	0.0354826	0.250498	18.2353	0.343	0.231219
39_AST_eur	Diabetic Polyneuropathy	0.469771	0.018258	0.00367993	116.804	0.007	0.119881	0.0282304
40_GGT_eas	Diabetic Polyneuropathy	0.241477	0.0178919	0.0594168	50.0938	0.079	0.319751
40_GGT_eur	Diabetic Polyneuropathy	0.798184	0.00188378	0.427831	171.692	0.472	0.612681
41_UA_eas	Diabetic Polyneuropathy	0.146784	-0.0332593	0.0643508	37.7148	0.048	0.181346	0.998343
41_UA_eur	Diabetic Polyneuropathy	0.00957117	0.0265845	0.0473939	171.301	0.013	0.108038	0.0581459
42_sCr_eas	Diabetic Polyneuropathy	0.269484	0.0290631	0.0607186	72.0991	0.054	0.836417
42_sCr_eur	Diabetic Polyneuropathy	0.241141	0.0293843	0.20324	75.2799	0.208	0.966626
43_CK_eas	Diabetic Polyneuropathy	0.372599	-0.0257073	0.0605002	39.2199	0.059	0.668346
44_BUN_eas	Diabetic Polyneuropathy	0.349682	0.0304839	0.0722809	40.7583	0.062	0.517217
44_BUN_eur	Diabetic Polyneuropathy	0.426143	-0.0755119	0.899592	4.17399	0.882	0.49208
45_eGFR_eas	Diabetic Polyneuropathy	0.221641	-0.0686795	0.0129607	33.8994	0.006	0.317305	0.0724863
45_eGFR_eur	Diabetic Polyneuropathy	0.296149	-0.0074326	0.00291577	386.388	0.001	0.362966	0.168335
46_WBC_eas	Diabetic Polyneuropathy	0.203706	-0.0208156	0.375163	48.4292	0.374	0.0934167
46_WBC_eur	Diabetic Polyneuropathy	0.399658	0.00886497	0.158608	169.401	0.159	0.932099
47_Mono_eas	Diabetic Polyneuropathy	0.784481	-0.00647135	0.762326	29.6786	0.787	0.60014
47_Mono_eur	Diabetic Polyneuropathy	0.992437	-6.86e-05	0.00116355	271.051	0.001	0.849114	0.541637
48_NEU_eas	Diabetic Polyneuropathy	0.178886	-0.0433426	0.0770429	25.8603	0.055	0.473797
48_NEU_eur	Diabetic Polyneuropathy	0.057323	0.0145353	0.794395	176.668	0.751	0.223499
49_LYM_eas	Diabetic Polyneuropathy	0.619242	0.0551012	0.0958166	17.4288	0.154	0.512997
49_LYM_eur	Diabetic Polyneuropathy	0.00338602	0.023859	0.0458629	255.484	0.02	0.331319	0.128939
50_BASO_eas	Diabetic Polyneuropathy	0.894993	-0.00231004	0.915001	11.2539	0.951	0.501967
50_BASO_eur	Diabetic Polyneuropathy	0.511775	-0.00615188	0.51795	96.7079	0.527	0.0824145
51_ESO_eas	Diabetic Polyneuropathy	0.578811	0.0171386	0.521505	21.9792	0.582	0.368592
51_ESO_eur	Diabetic Polyneuropathy	0.808201	-0.00191939	0.179177	195.193	0.204	0.983177
52_PLT_eas	Diabetic Polyneuropathy	0.410422	0.011464	0.119301	89.6327	0.123	0.16626
52_PLT_eur	Diabetic Polyneuropathy	0.188683	-0.00767098	0.692447	242.186	0.703	0.96533
53_MCH_eas	Diabetic Polyneuropathy	0.419028	-0.0105299	0.129062	72.5081	0.149	0.633277
53_MCH_eur	Diabetic Polyneuropathy	0.757382	-0.00207765	0.1584	215.788	0.172	0.476051
54_MCHC_eas	Diabetic Polyneuropathy	0.184491	-0.0345227	0.492903	25.463	0.464	0.411891
54_MCHC_eur	Diabetic Polyneuropathy	0.972866	0.000335639	0.375402	99.7843	0.393	0.878257
55_MCV_eas	Diabetic Polyneuropathy	0.716684	-0.00470372	0.170156	74.6711	0.222	0.51354
55_MCV_eur	Diabetic Polyneuropathy	0.506634	0.00439318	0.103157	240.506	0.105	0.754265
56_RBC_eas	Diabetic Polyneuropathy	0.867564	-0.00214187	0.575632	55.3184	0.635	0.445567
56_RBC_eur	Diabetic Polyneuropathy	0.530759	0.00382456	0.363234	234.873	0.365	0.118164
57_Hct_eas	Diabetic Polyneuropathy	0.248775	-0.0277392	0.902004	19.7001	0.907	0.776923
57_Hct_eur	Diabetic Polyneuropathy	0.894255	-0.000915415	0.467446	189.923	0.496	0.66878
58_CRP_eur	Diabetic Polyneuropathy	0.0608096	0.0155366	3.7e-05	291.626	<0.001	0.166529	0.631195
59_2hG_bmi_eur	Diabetic Polyneuropathy	0.669713	-0.0323332	0.0115256	19.7017	0.024	0.253743	0.185521
59_2HG_noBMI_eas	Diabetic Polyneuropathy	0.292182	0.171489	0.290909	8.49579	0.306	0.152546
59_FG_bmi_eas	Diabetic Polyneuropathy	0.0755255	0.181556	0.270842	7.57597	0.08	0.730434
59_FG_bmi_eur	Diabetic Polyneuropathy	0.517883	0.00945483	0.00960498	92.2275	0.009	0.0323083	0.0123288
59_FI_bmi_eas	Diabetic Polyneuropathy	0.517883	0.00945483	0.00960498	92.2275	0.02	0.0323083	0.0123288
59_FI_bmi_eur	Diabetic Polyneuropathy	0.726193	-0.00979545	0.408085	36.2951	0.459	0.169128
59_hba1c_bmi_eas	Diabetic Polyneuropathy	0.417382	0.0613804	0.773253	8.1506	0.794	0.588375
59_hba1c_bmi_eur	Diabetic Polyneuropathy	0.528765	-0.00897819	0.0312489	92.4637	0.043	0.132667
59_IfcAdjBmi_eur	Diabetic Polyneuropathy	0.309234	-0.100575	0.930537	0.143987	0.586	0.0810377
59_IfcNoBmi_eur	Diabetic Polyneuropathy	0.31608	-0.0959972	0.923401	0.159384	0.639	0.0775832
59_IsiAdjBmi_eur	Diabetic Polyneuropathy	0.0836033	0.11536	0.92736	1.91486	0.569	0.0437616
59_IsiNoBmi_eur	Diabetic Polyneuropathy	0.31608	-0.0959972	0.923401	0.159384	0.628	0.0775832
59_proinsulinAdjBMI_eur	Diabetic Polyneuropathy	0.294419	-0.0221884	0.0305013	43.5889	0.04	0.731204	0.312285
59_proinsulinNoBMI_eur	Diabetic Polyneuropathy	0.492175	-0.0159021	0.00869294	46.1869	0.011	0.839621	0.429445
60_FG_noBMI_eas	Diabetic Polyneuropathy	0.601914	0.0214792	0.547748	12.7317	0.614	0.0215902
60_FG_noBMI_eur	Diabetic Polyneuropathy	0.0138959	0.0313608	0.302914	40.9069	0.138	0.109548
60_FI_noBMI_eur	Diabetic Polyneuropathy	0.566139	0.0642582	0.0116968	21.2229	0.012	0.9316	0.46192
60_hba1c_noBMI_eas	Diabetic Polyneuropathy	0.416056	-0.0454567	0.0963652	21.2102	0.133	0.0016309
60_hba1c_noBMI_eur	Diabetic Polyneuropathy	0.640448	-0.00923958	0.0759225	46.4226	0.101	0.250987

## Sheet: S3_sensitivity_test for DPAD
exposure	outcome	pleiotrophy_p	pleiotrophy_int	heterogeneity_p	heterogeneity_Q	global_test_p	raw_test_p	outlier_corrected_p
01_t2d_DIAMANTE_eas	peripheral atherosclerosis in diabetes context	0.193986	-0.00767793	0.0027475	119.598	0.003	1.60737e-10	NA
01_t2d_DIAMANTE_eur	peripheral atherosclerosis in diabetes context	0.776294	0.00141577	2.84108e-19	376.223	<0.001	6.12054e-17	3.16317e-20
02_AF_eas	peripheral atherosclerosis in diabetes context	0.190642	-0.0129738	0.265309	21.2844	0.305	0.0500422	NA
02_AF_eur	peripheral atherosclerosis in diabetes context	0.969613	0.000223773	2.78596e-08	151.335	<0.001	0.0580488	0.15888
03_CAD_eas	peripheral atherosclerosis in diabetes context	0.158283	-0.0992381	6.86555e-19	112.132	<0.001	0.0195996	0.0017151
03_CAD_eur	peripheral atherosclerosis in diabetes context	0.420619	-0.00436367	7.23824e-23	354.057	<0.001	1.72987e-29	1.39369e-31
04_SBP_eas	peripheral atherosclerosis in diabetes context	0.333412	-0.0177369	0.031327	34.5867	0.041	0.000752721	NA
04_SBP_eur	peripheral atherosclerosis in diabetes context	0.12143	-0.0069746	2.01019e-23	465.646	<0.001	6.45141e-08	2.0351e-08
05_DBP_eas	peripheral atherosclerosis in diabetes context	0.978649	-0.00092204	0.0125884	24.0345	0.039	0.0340988	NA
05_DBP_eur	peripheral atherosclerosis in diabetes context	0.071267	-0.0073281	8.7183e-12	350.575	<0.001	0.000682299	0.0039244
06_HBP_eas	peripheral atherosclerosis in diabetes context	0.0578235	0.0359939	0.0803913	24.4367	0.021	0.00329515	NA
06_HBP_eur	peripheral atherosclerosis in diabetes context	0.613406	-0.026482	0.198103	12.2777	0.261	0.0170968	NA
06_PP_eas	peripheral atherosclerosis in diabetes context	0.717297	-0.0198837	0.00302984	29.7642	0.011	0.000997298	1.28533e-05
06_PP_eur	peripheral atherosclerosis in diabetes context	0.262237	-0.00513999	3.45475e-21	441.787	<0.001	1.7138e-09	5.83523e-10
07_cerebral_aneurysm_eas	peripheral atherosclerosis in diabetes context	0.746749	0.249295	1.96792e-30	136.801	0.001	0.532523	0.882817
07_cerebral_aneurysm_eur	peripheral atherosclerosis in diabetes context	0.343331	-0.142162	7.41254e-30	156.814	<0.001	0.509331	0.529571
08_copd_eas	peripheral atherosclerosis in diabetes context	0.738529	-0.0250706	0.000597398	14.8459	0.032	0.400455	0.514871
08_copd_eur	peripheral atherosclerosis in diabetes context	0.21432	-0.0168137	0.010573	55.821	0.009	0.643725	0.904877
09_crohn_disease_eas	peripheral atherosclerosis in diabetes context	0.146352	-0.033729	0.140338	24.4663	0.098	0.275427	NA
09_crohn_disease_eur	peripheral atherosclerosis in diabetes context	0.170013	0.0202079	0.00355844	54.9908	0.003	0.978413	0.74871
10_ulcerative_colitis_eas	peripheral atherosclerosis in diabetes context	0.134564	-0.0517578	0.340624	6.79084	0.203	0.554843	NA
11_IBD_eas	peripheral atherosclerosis in diabetes context	0.109896	0.0205539	0.00155288	56.7178	0.001	0.544801	0.987226
11_IBD_eur	peripheral atherosclerosis in diabetes context	0.0596632	0.0386474	0.819586	4.39763	0.385	0.469365	NA
12_RA_eas	peripheral atherosclerosis in diabetes context	0.451307	-0.0422249	0.567447	1.13322	0.673	0.557657	NA
12_RA_eur	peripheral atherosclerosis in diabetes context	0.434748	0.0167152	0.397793	48.8708	0.391	0.537446	NA
13_GD_eas	peripheral atherosclerosis in diabetes context	0.91573	-0.00379212	0.0808473	11.2536	0.134	0.809723	NA
14_AD_eas	peripheral atherosclerosis in diabetes context	0.924199	-0.00548599	0.0557773	13.7517	0.1	0.196174	NA
14_AD_eur	peripheral atherosclerosis in diabetes context	0.78848	0.00552177	0.000293627	47.5931	0.001	0.112945	0.366396
15_Urolithiasis_eas	peripheral atherosclerosis in diabetes context	0.0783497	0.0759238	0.0646888	21.4389	0.021	0.45336	NA
15_Urolithiasis_eur	peripheral atherosclerosis in diabetes context	0.247164	-0.0784685	0.00917734	18.701	0.005	0.439802	0.679111
16_depression_eur	peripheral atherosclerosis in diabetes context	0.733134	0.00576383	0.00860157	69.4158	0.014	0.603002	0.342288
17_bipolar_eur	peripheral atherosclerosis in diabetes context	0.150267	0.0722633	0.598596	34.2513	0.546	0.144348	NA
18_schizophrenia_eas	peripheral atherosclerosis in diabetes context	0.138794	0.02466	6.73469e-14	194.556	<0.001	0.208996	0.0424894
18_schizophrenia_eur	peripheral atherosclerosis in diabetes context	0.773407	0.00227393	7.32057e-11	282.117	<0.001	0.606089	0.526071
19_glaucoma_eas	peripheral atherosclerosis in diabetes context	0.628941	0.0417963	0.235376	4.25334	0.326	0.701472	NA
19_glaucoma_eur	peripheral atherosclerosis in diabetes context	0.5911	-0.0230843	0.48442	5.47552	0.537	0.946057	NA
20_CigDay_eur	peripheral atherosclerosis in diabetes context	0.879116	-0.00102663	0.000394857	107.629	<0.001	3.34967e-11	1.20024e-13
21_SmkCes_eur	peripheral atherosclerosis in diabetes context	0.847865	0.00180479	1.08463e-07	133.445	<0.001	0.000442936	2.43416e-06
22_SmkInit_eas	peripheral atherosclerosis in diabetes context	0.704645	-0.0706074	0.00233851	12.1165	0.061	0.493034	NA
22_SmkInit_eur	peripheral atherosclerosis in diabetes context	0.159196	0.00422513	0.0025017	442.116	0.002	3.74216e-23	2.08845e-23
23_AgeSmk_eur	peripheral atherosclerosis in diabetes context	0.461411	-0.0171738	0.00381897	38.0464	0.005	0.00606921	3.8387e-05
24_DrnkWk_eur	peripheral atherosclerosis in diabetes context	0.276248	-0.00441575	9.35816e-09	305.251	<0.001	0.954262	0.760879
25_PhyAct_eur	peripheral atherosclerosis in diabetes context	0.987338	-0.000613712	0.0073729	25.6266	0.011	0.169061	0.351135
26_CongPer_eur	peripheral atherosclerosis in diabetes context	0.237389	-0.0113341	9.81871e-05	181.454	<0.001	0.961151	NA
26_HardMath_eur	peripheral atherosclerosis in diabetes context	0.595781	-0.00423216	6.51197e-09	293.888	<0.001	0.00016491	9.95385e-05
26_MathAb_eur	peripheral atherosclerosis in diabetes context	0.539906	-0.00369184	1.6474e-06	331.657	<0.001	0.15399	0.0755248
26_Yearofschool_eur	peripheral atherosclerosis in diabetes context	0.0615344	-0.0074681	1.80695e-07	538.411	<0.001	1.69244e-17	1.38826e-17
27_BMI_eas	peripheral atherosclerosis in diabetes context	0.138958	-0.0178066	1.71336e-05	110.987	<0.001	0.160444	0.306769
27_bmi_eur	peripheral atherosclerosis in diabetes context	0.884115	-0.000395442	4.48544e-13	685.191	<0.001	1.20144e-12	1.3937e-16
27_bmi_female_eas	peripheral atherosclerosis in diabetes context	0.206159	-0.0565084	0.000143744	38.1754	<0.001	0.93468	0.759577
27_bmi_female_eur	peripheral atherosclerosis in diabetes context	0.327648	-0.00330109	2.52947e-06	407.404	<0.001	1.55662e-15	2.20185e-15
27_bmi_male_eas	peripheral atherosclerosis in diabetes context	0.0642467	0.0480858	5.0571e-05	55.994	<0.001	0.16379	0.54982
27_bmi_male_eur	peripheral atherosclerosis in diabetes context	0.809213	0.000922237	8.39682e-10	395.109	<0.001	1.49217e-12	2.24892e-14
28_Height_eas	peripheral atherosclerosis in diabetes context	0.367634	-0.00292465	1.62081e-06	437.592	<0.001	0.145331	0.21369
28_height_eur	peripheral atherosclerosis in diabetes context	0.39324	-0.0011573	1.21983e-16	1327.72	<0.001	0.104141	0.161484
29_HC_all_eur	peripheral atherosclerosis in diabetes context	0.888798	-0.00192977	1.55221e-07	115.837	<0.001	0.00362755	8.38838e-06
29_HC_eas_tw	peripheral atherosclerosis in diabetes context	0.186213	-0.0415927	5.42662e-05	54.1871	<0.001	0.160667	0.0478008
29_HC_female_eur	peripheral atherosclerosis in diabetes context	0.62977	-0.00202973	9.46966e-14	443.479	<0.001	0.0157973	0.0201701
29_HC_male_eur	peripheral atherosclerosis in diabetes context	0.229846	-0.00572531	1.0021e-08	315.273	<0.001	0.400309	0.793721
30_WC_all_eur	peripheral atherosclerosis in diabetes context	0.290852	-0.0145479	3.48989e-07	132.29	<0.001	0.340316	0.40146
30_WC_eas_tw	peripheral atherosclerosis in diabetes context	0.121384	-0.0770499	0.0169634	17.0679	0.004	0.173735	0.00676552
30_WC_female_eur	peripheral atherosclerosis in diabetes context	0.0757145	0.0168772	0.329628	205.199	0.323	0.212395	NA
30_WC_male_eur	peripheral atherosclerosis in diabetes context	0.152395	-0.00847732	1.05115e-05	214.056	<0.001	0.535865	0.295377
31_WHR_all_eur	peripheral atherosclerosis in diabetes context	0.588835	0.00167157	9.96417e-15	515.585	<0.001	2.66513e-07	1.81164e-09
31_WHR_eas_tw	peripheral atherosclerosis in diabetes context	0.43881	-0.0349981	0.0013671	23.5488	0.005	0.503551	0.949035
31_WHR_female_eur	peripheral atherosclerosis in diabetes context	0.505385	0.00257009	3.62221e-13	390.891	<0.001	4.44494e-11	7.89174e-12
31_WHR_male_eur	peripheral atherosclerosis in diabetes context	0.502681	0.00694396	4.19666e-08	145.524	<0.001	0.584095	0.521939
32_VD_eur_2	peripheral atherosclerosis in diabetes context	0.683918	0.00228131	2.87836e-17	256.774	<0.001	0.848911	0.895137
32_VD_eur	peripheral atherosclerosis in diabetes context	0.876715	-0.00054872	3.14752e-10	285.711	<0.001	0.826023	0.753919
33_TotalPro_eas	peripheral atherosclerosis in diabetes context	0.279341	0.0154825	1.59144e-09	91.5567	<0.001	0.473842	0.332404
33_TotalPro_eur	peripheral atherosclerosis in diabetes context	0.0603039	0.00572986	3.56159e-14	484.863	<0.001	0.4415	0.588557
34_Alb_eas	peripheral atherosclerosis in diabetes context	0.91022	-0.00231223	8.43341e-06	50.9439	<0.001	0.540082	0.814578
34_Alb_eur	peripheral atherosclerosis in diabetes context	0.302343	0.00328054	2.7501e-11	381.409	<0.001	0.18837	0.0988628
35_Hb_eas	peripheral atherosclerosis in diabetes context	0.130094	-0.0152963	0.125076	35.567	0.099	0.273794	NA
35_Hb_eur	peripheral atherosclerosis in diabetes context	0.0906611	0.00579738	1.66405e-10	345.752	<0.001	0.474966	0.600975
35_NonAlb_eas	peripheral atherosclerosis in diabetes context	0.414332	-0.00851756	1.2566e-07	108.863	<0.001	0.878905	0.78527
35_NonAlb_eur	peripheral atherosclerosis in diabetes context	0.950967	-0.00023742	1.12432e-18	419.546	<0.001	0.962306	0.496786
36_AGR_eas	peripheral atherosclerosis in diabetes context	0.292442	0.0131248	1.77413e-05	77.77	<0.001	0.90372	0.968091
37_ALP_eas	peripheral atherosclerosis in diabetes context	0.325081	0.00942432	0.028059	33.7232	0.032	0.996579	0.448841
37_ALP_eur	peripheral atherosclerosis in diabetes context	0.437845	-0.00238997	4.80296e-13	354.419	<0.001	0.429063	0.246318
38_ALT_eas	peripheral atherosclerosis in diabetes context	0.158382	0.0607672	0.662868	14.9869	0.625	0.0431114	NA
38_ALT_eur	peripheral atherosclerosis in diabetes context	0.437845	-0.00238997	4.80296e-13	354.419	<0.001	0.429063	0.278996
39_AST_eas	peripheral atherosclerosis in diabetes context	0.202609	0.0242568	0.0113528	30.1613	0.014	0.107242	0.00185855
39_AST_eur	peripheral atherosclerosis in diabetes context	0.109104	0.0149169	0.000129628	133.316	<0.001	0.0618462	0.176071
40_GGT_eas	peripheral atherosclerosis in diabetes context	0.110124	0.0100503	0.000459059	70.9036	0.006	0.0100421	0.00938566
40_GGT_eur	peripheral atherosclerosis in diabetes context	0.0953322	0.00579413	2.90049e-12	329.359	<0.001	0.01539	0.0154732
41_UA_eas	peripheral atherosclerosis in diabetes context	0.364443	-0.00906984	0.00020255	57.8956	0.001	0.274569	0.206776
41_UA_eur	peripheral atherosclerosis in diabetes context	0.0653404	0.0211708	0.165818	154.051	0.118	0.201022	NA
42_sCr_eas	peripheral atherosclerosis in diabetes context	0.0628738	0.0149098	0.614787	48.4376	0.517	0.0478782	NA
42_sCr_eur	peripheral atherosclerosis in diabetes context	0.327813	0.0106397	4.91264e-05	120.45	<0.001	0.754514	NA
43_CK_eas	peripheral atherosclerosis in diabetes context	0.840789	0.00227701	0.00509864	48.2168	0.006	0.641136	0.375183
44_BUN_eas	peripheral atherosclerosis in diabetes context	0.434325	0.00734224	0.894726	19.9418	0.908	0.520266	NA
44_BUN_eur	peripheral atherosclerosis in diabetes context	0.656838	-0.0142734	0.718449	6.21277	0.792	0.235081	NA
45_eGFR_eas	peripheral atherosclerosis in diabetes context	0.142366	-0.0267928	0.0226358	33.2261	0.011	0.273724	0.155941
45_eGFR_eur	peripheral atherosclerosis in diabetes context	0.0631	-0.00550496	1.89487e-16	557.001	<0.001	0.136515	0.0107237
46_WBC_eas	peripheral atherosclerosis in diabetes context	0.318157	-0.00674232	0.0151235	67.9532	0.017	0.258605	0.330697
46_WBC_eur	peripheral atherosclerosis in diabetes context	0.0770783	0.00981583	9.84345e-23	386.056	<0.001	0.69549	0.455203
47_Mono_eas	peripheral atherosclerosis in diabetes context	0.787482	-0.00257965	0.0552845	51.6625	0.074	0.330591	NA
47_Mono_eur	peripheral atherosclerosis in diabetes context	0.0654024	0.00525967	7.85278e-10	350.452	<0.001	0.0607727	0.0420202
48_NEU_eas	peripheral atherosclerosis in diabetes context	0.959803	-0.000526263	0.106668	24.4921	0.13	0.0987797	NA
48_NEU_eur	peripheral atherosclerosis in diabetes context	0.150511	0.00561509	5.24604e-20	430.649	<0.001	0.358203	0.948247
49_LYM_eas	peripheral atherosclerosis in diabetes context	0.298618	0.0500064	2.74228e-05	42.5008	<0.001	0.967093	0.28808
49_LYM_eur	peripheral atherosclerosis in diabetes context	0.135291	0.0126834	0.249935	229.637	0.227	0.0123924	NA
50_BASO_eas	peripheral atherosclerosis in diabetes context	0.240624	-0.00905838	0.0593705	28.1799	0.104	0.833731	NA
50_BASO_eur	peripheral atherosclerosis in diabetes context	0.621216	0.00214795	3.37212e-06	171.634	<0.001	0.0915574	0.112327
51_ESO_eas	peripheral atherosclerosis in diabetes context	0.893508	0.00195323	0.0138499	37.7326	0.028	0.880838	NA
51_ESO_eur	peripheral atherosclerosis in diabetes context	0.0628276	-0.00611873	7.49308e-08	299.236	<0.001	0.17403	0.608817
52_PLT_eas	peripheral atherosclerosis in diabetes context	0.609787	-0.00332962	2.32085e-09	171.688	<0.001	0.915961	0.165709
52_PLT_eur	peripheral atherosclerosis in diabetes context	0.152846	-0.00376352	8.173e-13	451.049	<0.001	0.824198	0.343889
53_MCH_eas	peripheral atherosclerosis in diabetes context	0.198797	-0.00629969	0.0061475	94.5857	0.013	0.255956	0.328594
53_MCH_eur	peripheral atherosclerosis in diabetes context	0.659454	-0.00120786	6.48564e-07	305.942	<0.001	0.741523	0.679295
54_MCHC_eas	peripheral atherosclerosis in diabetes context	0.37689	0.0123912	2.74474e-05	65.7001	<0.001	0.207125	0.18376
54_MCHC_eur	peripheral atherosclerosis in diabetes context	0.374355	-0.00405209	8.42195e-07	177.492	<0.001	0.0115948	0.000771574
55_MCV_eas	peripheral atherosclerosis in diabetes context	0.11002	-0.00765466	0.0330234	89.7966	0.016	0.6699	0.504323
55_MCV_eur	peripheral atherosclerosis in diabetes context	0.0805383	-0.00459777	1.17486e-06	328.66	<0.001	0.809786	0.791716
56_RBC_eas	peripheral atherosclerosis in diabetes context	0.524683	-0.00310312	0.0673353	77.139	0.057	0.0146424	NA
56_RBC_eur	peripheral atherosclerosis in diabetes context	0.540177	0.00164563	2.46827e-10	385.621	<0.001	0.675429	0.665204
57_Hct_eas	peripheral atherosclerosis in diabetes context	0.351659	-0.00915465	0.0514144	43.6382	0.053	0.181158	NA
57_Hct_eur	peripheral atherosclerosis in diabetes context	0.385546	0.00274122	5.56063e-11	346.621	<0.001	0.729172	0.836085
58_CRP_eur	peripheral atherosclerosis in diabetes context	0.297958	0.00351729	1.2811e-16	410.339	<0.001	0.0617244	0.162851
59_2hG_bmi_eur	peripheral atherosclerosis in diabetes context	0.0551303	0.060443	0.00420455	22.4136	0.001	0.186203	0.207547
59_2HG_noBMI_eas	peripheral atherosclerosis in diabetes context	0.468272	-0.0530608	0.0296398	15.5426	0.043	0.375505	NA
59_FG_bmi_eas	peripheral atherosclerosis in diabetes context	0.837742	-0.00700331	0.136784	9.72361	0.325	0.787694	NA
59_FG_bmi_eur	peripheral atherosclerosis in diabetes context	0.111829	0.0105333	1.30795e-10	163.163	<0.001	0.0025779	0.0109515
59_FI_bmi_eas	peripheral atherosclerosis in diabetes context	0.111829	0.0105333	1.30795e-10	163.163	<0.001	0.0025779	0.00420733
59_FI_bmi_eur	peripheral atherosclerosis in diabetes context	0.77455	0.00480483	5.31023e-10	113.795	<0.001	0.00133161	2.00967e-05
59_hba1c_bmi_eas	peripheral atherosclerosis in diabetes context	0.598514	0.0156492	0.182598	17.3779	0.221	0.371947	NA
59_hba1c_bmi_eur	peripheral atherosclerosis in diabetes context	0.786103	0.0021222	4.57692e-19	227.454	<0.001	0.291309	0.165088
59_IfcAdjBmi_eur	peripheral atherosclerosis in diabetes context	0.203956	0.0483798	0.418013	1.74449	0.243	0.543414	NA
59_IfcNoBmi_eur	peripheral atherosclerosis in diabetes context	0.201818	0.0473881	0.421048	1.73002	0.211	0.553423	NA
59_IsiAdjBmi_eur	peripheral atherosclerosis in diabetes context	0.167373	-0.0414767	0.0804741	11.2667	0.06	0.0147097	NA
59_IsiNoBmi_eur	peripheral atherosclerosis in diabetes context	0.201818	0.0473881	0.421048	1.73002	0.208	0.553423	NA
59_proinsulinAdjBMI_eur	peripheral atherosclerosis in diabetes context	0.996438	-3.24604e-05	0.0296846	43.7089	0.045	0.649285	0.174827
59_proinsulinNoBMI_eur	peripheral atherosclerosis in diabetes context	0.764561	0.00236127	0.031241	38.4396	0.045	0.768704	0.241496
60_FG_noBMI_eas	peripheral atherosclerosis in diabetes context	0.375236	0.0207416	0.000511053	38.0474	0.001	0.0565274	0.0282948
60_FG_noBMI_eur	peripheral atherosclerosis in diabetes context	0.0748504	0.0303953	0.264085	40.8983	0.187	0.0216328	NA
60_FI_noBMI_eur	peripheral atherosclerosis in diabetes context	0.428295	0.0400389	2.94419e-05	36.7268	<0.001	0.258194	0.0277362
60_hba1c_noBMI_eas	peripheral atherosclerosis in diabetes context	0.921395	0.0021418	0.0158657	27.6422	0.036	0.000758947	NA
60_hba1c_noBMI_eur	peripheral atherosclerosis in diabetes context	0.882473	-0.00144259	1.02893e-07	95.2538	<0.001	0.223584	0.0511336
